# Supplementary material for: Typical Characterization of Commercial Camellia Oil Products Using Different Processing Techniques: Triacylglycerol Profile, Bioactive Compounds, Oxidative Stability, Antioxidant Activity and Volatile Compounds
Source: Foods. 2022 Nov 3;11(21):3489. doi: 10.3390/foods11213489 (PMC9658760; doi:10.3390/foods11213489)
Supplement: Supplementary file 1 [file foods-11-03489-s001.zip]

Archive with 1 entries (1 files):
- foods-1989976-supplementary.pdf
